# Supplementary material for: Paracrine and autocrine regulation of gene expression by Wnt-inhibitor Dickkopf in wild-type and mutant hepatocytes
Source: BMC Syst Biol. 2017 Oct 13;11:98. doi: 10.1186/s12918-017-0470-9 (PMC5640931; doi:10.1186/s12918-017-0470-9)
Supplement: Supplementary file 2 — Matlab code. (ZIP 23 kb) [file 12918_2017_470_MOESM2_ESM.zip]

Archive with 41 entries (38 files):
- 14. Juli/
- 14. Juli/spacialwnt_MAIN.m
- 14. Juli/figs/
- 14. Juli/functions/
- 14. juli/functions/spacialwnt_x0.m
- 14. juli/functions/setpar_scenario.m
- 14. juli/functions/spacialwnt_parameters.m
- 14. juli/functions/setpar.m
- 14. juli/functions/spacialwnt_simulation.m
- 14. juli/functions/spacialwnt_ode.m
- 14. juli/functions/spacialwnt_index.m
- 14. juli/functions/sparsity.m
- 14. juli/figs/figS2.m
- 14. juli/figs/figS3.m
- 14. juli/figs/figS1.m
- 14. juli/figs/fig3_3D.m
- 14. juli/figs/fig7.m
- 14. juli/figs/fig6.m
- 14. juli/figs/fig4.m
- 14. juli/figs/fig5.m
- 14. juli/figs/fig3.m
- 14. juli/figs/fig8.m
- __MACOSX/14. Juli/._spacialwnt_MAIN.m
- __MACOSX/14. juli/functions/._spacialwnt_x0.m
- __MACOSX/14. juli/functions/._setpar_scenario.m
- __MACOSX/14. juli/functions/._spacialwnt_parameters.m
- __MACOSX/14. juli/functions/._setpar.m
- __MACOSX/14. juli/functions/._spacialwnt_simulation.m
- __MACOSX/14. juli/functions/._spacialwnt_ode.m
- __MACOSX/14. juli/functions/._spacialwnt_index.m
- __MACOSX/14. juli/functions/._sparsity.m
- __MACOSX/14. juli/figs/._figS2.m
- __MACOSX/14. juli/figs/._figS3.m
- __MACOSX/14. juli/figs/._figS1.m
- __MACOSX/14. juli/figs/._fig3_3D.m
- __MACOSX/14. juli/figs/._fig7.m
- __MACOSX/14. juli/figs/._fig6.m
- __MACOSX/14. juli/figs/._fig4.m
- __MACOSX/14. juli/figs/._fig5.m
- __MACOSX/14. juli/figs/._fig3.m
- __MACOSX/14. juli/figs/._fig8.m
