# Supplementary material for: Paracrine and autocrine regulation of gene expression by Wnt-inhibitor Dickkopf in wild-type and mutant hepatocytes
Source: BMC Syst Biol. 2017 Oct 13;11:98. doi: 10.1186/s12918-017-0470-9 (PMC5640931; doi:10.1186/s12918-017-0470-9)
Supplement: Supplementary file 2 — Matlab code. (ZIP 23 kb) [file 12918_2017_470_MOESM2_ESM.zip › 14. juli/functions/setpar_scenario.m]

%PAR = SETPAR_SCENARIO(PAR, IP, SCENARIO) Switch off parts of the model
%   PAR: parameter vector
%   IP: parameter indexing structure
%   SCENARIO: a string specifying the scenario
%   
%   Output is a modified parameter vector
%
%   Manuscript:
%
%  "Paracrine and Autocrine Regulation of Gene Expression by 
%   Wnt-Inhibitor Dickkopf in  Wild-type and Mutant Hepatocytes"
%   by Niklas Hartung, Uwe Benary, Jana Wolf, Bente Kofahl
%
%  code by: Niklas Hartung, University of Potsdam, 2017 
function par = setpar_scenario(par, Ip, scenario)

    switch scenario
        case 'diff_off'
            par(Ip.D_diff) = 0;
        case 'fb_off'
            par(Ip.c_mRNA) = 0;
        case 'rec_off'
            par(Ip.c_mRNA) = 0;
            par(Ip.wnt) = 1.3279 * par(Ip.wnt);
        otherwise
            error('unknown scenario')
    end
    
end
